# Supplementary material for: Autologous iPSC-Derived Human Neuromuscular Junction to Model the Pathophysiology of Hereditary Spastic Paraplegia
Source: Cells. 2022 Oct 24;11(21):3351. doi: 10.3390/cells11213351 (PMC9655384; doi:10.3390/cells11213351)
Supplement: Supplementary file 1 [file cells-11-03351-s001.zip]

Archive with 4 entries (4 files):
- cells-1960366-supplementary.pdf
- Supplementary Video S1.m4v
- Supplementary Video S2.m4v
- Supplementary Video S3.m4v
